# Supplementary material for: A Spectroscopic Technique to Simultaneously Characterize Fatty Acid Uptake, Mitochondrial Activity, Vascularity, and Oxygen Saturation for Longitudinal Studies In Vivo
Source: Metabolites. 2022 Apr 19;12(5):369. doi: 10.3390/metabo12050369 (PMC9143017; doi:10.3390/metabo12050369)
Supplement: Supplementary file 1 [file metabolites-12-00369-s001.zip]

Archive with 1 entries (1 files):
- metabolites-1680888-supplementary.pdf
